# Supplementary material for: Hotspots of unimproved sources of drinking water in Ethiopia: mapping and spatial analysis of Ethiopia demographic and health survey Data 2016
Source: BMC Public Health. 2020 Jun 8;20:878. doi: 10.1186/s12889-020-08957-2 (PMC7278129; doi:10.1186/s12889-020-08957-2)
Supplement: Supplementary file 1 — Additional file 1. Significant spatial windows which contain primary and secondary clusters of unimproved sources of drinking water in Ethiopia, EDHS 2016. A cluster is statistically significant when its LLR is greater than the critical value, which is, for a significance level (Standard Monte Carlo Critical Values: 0.001: 11.90; 0.01: 10.32; 0.05: 8.72). [file 12889_2020_8957_MOESM1_ESM.xlsx]

## Sheet: Sheet1
Additional file 1. Significant spatial windows which contain clusters* of unimproved sources of drinking water in Ethiopia, EDHS 2016
Spatial windows	GPS Clusters (EAs) detected	Coordinates/radius	Population	Cases	RR	LLR	P-value
1	39, 336, 564, 484, 102, 135, 37, 295	(9.798697 N, 40.380059 E) / 55.24 km	170	145	2.23	78.89	<0.001
2	187, 318, 278, 480	(6.441558 N, 42.095158 E) / 94.35 km	107	100	2.43	72.24	<0.001
3	338, 76, 154, 470, 207, 489, 306, 486, 447, 477, 406, 227, 113, 376	(6.934084 N, 36.520510 E) / 99.01 km	297	208	1.84	59.94	<0.001
4	116, 22, 239, 573, 251, 214, 568, 277, 33, 527	(8.829447 N, 43.334895 E) / 48.84 km	233	169	1.89	54.77	<0.001
5	627, 545, 38, 132, 456, 591, 176, 512, 120, 401, 199, 354, 478, 66	(11.593949 N, 38.521841 E) / 96.58 km	225	164	1.9	54.01	<0.001
6	289, 472	(6.791953 N, 40.351663 E) / 36.03 km	68	65	2.47	50.54	<0.001
7	331, 41, 272, 360, 577	(7.555538 N, 37.713950 E) / 29.50 km	92	79	2.22	43.55	<0.001
8	585, 235, 127, 362, 298, 99, 172, 196, 263, 421, 623, 130	(13.646348 N, 40.077622 E) / 53.91 km	273	181	1.73	42.33	<0.001
9	425, 80, 551	(13.351814 N, 38.353591 E) / 39.54 km	71	63	2.29	38.39	<0.001
10	342, 50	(5.623559 N, 37.400021 E) / 30.66 km	38	38	2.57	35.79	<0.001
11	619, 26	(7.464092 N, 39.091595 E) / 31.00 km	50	47	2.42	34.43	<0.001
12	422, 34, 316, 398	(5.844300 N, 39.182881 E) / 82.48 km	121	91	1.95	32.97	<0.001
13	241, 389, 332, 344, 189, 348, 571, 249, 191, 544	(12.000712 N, 40.037947 E) / 44.72 km	185	126	1.77	32.37	<0.001
14	7	(3.818792 N, 39.765343 E) / 0 km	33	33	2.57	31.07	<0.001
15	180	(6.720108 N, 37.624880 E) / 0 km	31	31	2.57	29.19	<0.001
16	75, 596	(11.382125 N, 41.702094 E) / 25.95 km	44	41	2.4	29.16	<0.001
17	119, 554, 46, 326, 177	(7.645645 N, 35.353486 E) / 34.90 km	68	57	2.16	29.08	<0.001
18	454, 68, 501, 513	(9.244191 N, 42.180196 E) / 6.22 km	118	86	1.88	28	<0.001
19	566, 186, 622, 8, 436	(9.455401 N, 42.455144 E) / 28.82 km	121	86	1.84	25.65	<0.001
20	85, 358, 164, 138, 492	(5.971883 N, 43.548559 E) / 95.65 km	127	88	1.79	23.96	<0.001
21	441	(9.488460 N, 41.736698 E) / 0 km	33	31	2.41	22.63	<0.001
22	233, 260	(8.229234 N, 33.886337 E) / 12.13 km	51	43	2.17	22.3	<0.001
23	476, 506, 412, 122, 333, 245, 372, 529	(8.888553 N, 40.744565 E) / 63.62 km	217	132	1.58	21.3	<0.001
24	255, 98, 528	(14.222399 N, 38.163618 E) / 7.95 km	67	52	2	20.78	<0.001
25	175	(9.060100 N, 34.818804 E) / 0 km	22	22	2.57	20.69	<0.001
26	178	(11.731000 N, 41.095174 E) / 0 km	19	19	2.57	17.87	<0.001
27	198	(7.459814 N, 43.846861 E) / 0 km	26	24	2.37	16.52	<0.001
28	307	(9.748678 N, 42.299612 E) / 0 km	17	17	2.56	15.99	<0.001
29	258, 612	(13.688926 N, 37.694657 E) / 44.63 km	33	28	2.18	14.79	<0.001
30	621	(9.759682 N, 35.443765 E) / 0 km	30	26	2.22	14.66	<0.001
31	279, 292, 638, 640	(12.669915 N, 36.775082 E) / 79.75 km	69	47	1.75	11.94	<0.05
32	213, 562	(7.841477 N, 39.549070 E) / 24.10 km	45	33	1.88	10.89	<0.05
33	601	(4.211065 N, 38.646702 E) / 0 km	25	21	2.15	10.74	<0.05
34	139, 217	(8.411698 N, 38.366037 E) / 13.52 km	46	33	1.84	10.09	<0.05
* A cluster is statistically significant when its LLR is greater than the critical value, which is, for a significance level (Standard Monte Carlo Critical Values: 0.001: 11.90; 0.01: 10.32; 0.05: 8.72).
